# Supplementary material for: Evolution of tunnels in α/β-hydrolase fold proteins—What can we learn from studying epoxide hydrolases?
Source: PLoS Comput Biol. 2022 May 17;18(5):e1010119. doi: 10.1371/journal.pcbi.1010119 (PMC9140254; doi:10.1371/journal.pcbi.1010119)
Supplement: S1 Table — (XLSX) [file pcbi.1010119.s001.xlsx]

## Sheet: Arkusz1
Protein	Compartment	Residues
msEH - 1CQZ	Active site	D333, Y381, Y465, D495, H523
	Buried amino acids	V240, V242, I246, l248-M253, G256, A258-W272, Q275-I276, A278-A280, F284-G295, S297, P300, Y306, M308, L310-C312, E314-V316, F318-L319, L322, I324, A327-L344, Y346, R349-V350, A352-P363, D364, V367, I373, I376, F389-F385, V390-A391, E394-L395, M399, T402-F403, F406-F407, S410, V418, A421, I424, I427-L428, T431-P432, L437, I441-T441, E445-I446, F448-I450, Q452-F453, F458, G460-T468, W472, C476, G4…
	Surface amino acids	H237-Y239; T241; K243-G245; R247; G254-S255; P257; R273-Y274; P277; Q281-G283; D296; S298-S299; P301-E305; A307; E309; K313; T317; D320-K321; G323; P325-Q326; F345; P347-E348; R351; P353; P365-D366; S368-V372; R274-S375; P377-V378; Q386-F389; E392-A393; E396-N398; S400-R401; K404-S405; R408-A409; D411-A417; H419-K420; T422-E423; G425-G426; V429-N430; E433-N436; S438-K439; T442-E444; E447; Q451; K…
	Main domain	V235-S368; R470-I554
	Cap domain	P369-Q469
	Cap-loop	F407-T442
	NC-loop	T346-S368
	Alpha-helices	Y269-A282; I303-L322; Y334-F345; P369-R374; N380-Q386; A391-E396; M399-F406; A421-I424; E443-K455; F458-G480; P500-Y509; T525-Q542
	Beta-sheets	S236-K243; I246-M253; A258-C262; R285-I289; V328-G331; V353-L356; A487-A492; K514-I518
	Loops	V235; P244-G245; G254-P257; H263-S268; G283-F284; D290-E302; A307; G323-D333; T346-A352; N357-S368; S375-F379; E387-V390; K397-N398; F407-L420; G425-T442; T456-G457; R481-P486; E493-R499; I510-L513; E519-Y524; K529; T543-E544
hsEH- 1S8O	Active site	D335, Y383, Y466, D496, H524
	Buried amino acids	V242, V244, V248, L250-L255, G258, A261-R275, Q277-I278, A280-A282, Y286-G297, S299, P302, Y308, M310, V312-C314, E316-V318, F320-L321, L324, L326, A329-L346, Y348, R351-V352, A354-P364, N366, M369, L372, I375, N378, F381-F387, V392--A393, E396-L397, L401, T404-F405, L408-F409, V416, M419, V422-C423, A425, L428-F429, S432-P433, L438, M441-T443, E446-I447, F449-V451, Q453-F454, F459, G461-M469, W4…
	Surface amino acids	S238-Y241; T243; K245-R247; R249; G256-S257; P259; Y276; P279; Q283-G285; E298; S300-A301; P303-E307; C309; E311; K315; T319; D322-K323; G325; S327-Q328; F347; P349-E350; R353; A365; P367-N368; S370-P371; E373-S374; K376-A377; P379-V380; Q388-G391; E394-A395; E398-N400; S402-R403; K406-S407; R410-S415; L417-S418; H420-K421; E424; G426-G427; V430-N431; E434-S437; S439-R440; E444-E445; Q448; Q452; …
	Main domain	M235-P369; E469-M555
	Cap domain	S370-N468
	Cap-loop	F409-T443
	NC-loop	T348-S370
	Alpha-helices	Y271-A284; I305-L324; Y336-F347; P349-R351; P371-A377; P379-Q388; V392-Q399; L401-L408; V422-E424; E444-S457; F459-K478; P501-Y510; P531-D543
	Beta-sheets	H240-K245; V248-L255; A260-H265; R287-M291; V330-L358; A488-T492; L514-I519
	Loops	H239; P246-R247; G256-P259; G266-S270; G285-Y286; D292-E304; C309; G325-A329; D335; Y348; V352-A354; N359-S370; N378; E389-G391; N400; F409-K421; G426-T443; G458; S479-P487; A493-V500; I511-H513; E520-K530; S544-N548
StEH1 - 2CJP	Active site	D105, Y154, Y235, D265, H300
	Buried amino acids	I4, V9, V11, L14, M16-A19, L21, G24, T26-W40, Q43-M44, Y46-A48, Y52-G63, T65, A68, F76, I78, L81-V82, D84-V86, L88-L89, I92, P94, B99-L116, R118, K121-S133, N136, V141, L145, Y149, H153-F158, V160-P161, I164, F168, A173, V176-L177, K179-L181, F191, G196-L197, I200-P201, W210-L211, E215-L216, Y218-A220, K222-F223, F228, G230-L238, W242, V253, V255-G262, D265, V267-Y268, I270, G272, A273, Y276-I277…
	Surface amino acids	K3; E5-M8; A10; N12-N15; E20; G22-E23; P25; R41-H42; V45; E49-G51; D64; T66-G67; P69; L70-K75; S77; L79-H80; G83; A87; E90-A91; A93; N95-K98; F117; P119-D120; K134-R135; P137-N140; V142-G144; K146-I148; G150-D152; Q159; G162-E163; E165-E167; A169-G172; K174-S175; K178; T182-Y190; P192-K195; E198-A199; D202-S209; S212-E214; D217; N221; E224-G227; T229; P239-N241; E243-Q252; K254; E263-F264; L266; …
	Main domain	K2-N140; L238-F321
	Cap domain	V141-A237
	Cap-loop	T128-S212
	NC-loop	R118-N140
	Alpha-helices	W37-R50; P73-I92; W106-K121; V141-Y149; Y154-Q159; E163-I171; A173-T182; L197-A199; V205-L207; E213T226; F228-T245; A273-N279; G281-D285; V302-K320
	Beta-sheets	E5-V11; L14-L21; T26-H31; R53-P57; F100-H104; L125-L128; T257-G262; V293-L295
	Loops	K3-I4; N12-G13; G22-P25; G32-L36; G51-Y52; D58-D72; S77; A93-V99; D105; R118; V122-A124; S129-N140; G150-H153; V160-G162; G172; Y183-G196; I200-P204; S208-S212; G227; A246-P256; E263-G272; G280; V286-V292; E296-F301; R306; F321
TrEH - 5URO	Active site	D1016 Y167, Y252, D286, H313
	Buried amino acids	L6, V13, Y15-E16, K18, I20, K23, Y25-E31, L37-W53, Q56-I57, Y59-M61, F65-A76, T78, P81, F87, L89, S91-A100, F103, G105, G108, I110-Y127, H129, L132-P145, Y150, L153, I156, M162-L171, G173, V176-E177, I180-Q181, M185-L186, F189-F190, A192-F194, G198, G201, F205, V211-H212, V215-L216, I219, L224-L225, E229-L230, Y232-V234, Q236-Y237, E244-E256, A259, M263, K267, P271, F274, M276-A283, D286, A288-P2…
	Surface amino acids	M1-K5; K7-R12; K14; T17; Q19; R21-G22; T24; P32-K36; R54-H55; P58; S62-G64; G77; D79-A80; R82-Q86; T88; K90; A94; R101-S102; V104; Q106-D107; Q109; Y128; P130-E131; L146-E149; K151-P152; E154-D155; V157-H161; K172; P174-D175; A178-R179; G182-D184; R187-R188; R191; G195-R197; P199-N200; E202-G204; S206-G210; F213-D214; D217-K218; G220-P223; D226-Q228; E231; E235; A238-P243; L257-N258; K2601-E262; …
	Main domain	M1-L153; T254-G336
	Cap domain	E154-R253
	Cap-loop	G195-D226
	NC-loop	H129-K151
	Alpha-helices	A50-L63; L84-F87; L89-V104; W117-Y128; L153-A159; L163-K172; D175-R179; K183-F194; F213-K218; E227-L239; E244-K267; P291-S294; M297-F300; A315-A334
	Beta-sheets	K14-I20; K23-G30; T39-H44; Q66-P70; I110-H115; A135-V139; A278-A283; T305-V309
	Loops	M1-V13; R21-G22; E31-G38; G45-M49; G64-F65; N71-D83; T88; G105-Q109; D116; H129-K134; C140-P152; G160-M162; G173-P174; I180-G182; G195-H212; I219-D226; Q240-P243; N268-P277; S284-P290; K295-H296; Y301-L304; D310-W314; W335-G336
bmEH - 4NZZ	Active site	D97, Y144, Y203, D239, H267
	Buried amino acids	I6, V8, V11, L13-S17, G21, L23-R38, Q40-I41, F44-S45, F48-N59, S61, P64, Y70, I72, V74-V76, D78-R80, V82-I83, L86, Y88, C91-Y108, Y110-P111, Y113-P125, F128, L132, K136, Q139-M145, W147-F148, V153-Q154, Y156-M157, F162, G164-R166, L168-V169, P172-V174, L179, D183-V184, A186-M188, W191, S195-V196, S198-K207, F209, L214, F220, E224, L227, I229-G236, D239, T241-F242, P244, N246-L247, I250, Y253-V254…
	Surface amino acids	M1-Y5; N7; N9-G10; N12; K18-Q20; E22; H39; D42-E43; N46-D47; L60; E62-K63; S65-S69; E71; D73; E77; Q81; E84-G85; G87; S89-S90; R109; E112; Y126-T127; M129-E131; R133-N135; N137-Q138; K146; Q149-E152; D155; E158-N161; S163; K167; I170-D171; K175-Y178; T180-D182; Q185; N189-S190; E192-G194; L197; I208; T210-D213; R215-L219; P221; L222-E223; E225-V226; N228; N237-Q238; P240; M243; E245; D248-G249; E…
	Main domain	M1-N135; K207-K287
	Cap domain	K136-L206
	Cap-loop	K176-A181
	NC-loop	T110-L132
	Alpha-helices	S34-S45; I72-L86; W98- Y113; Y126-Q149; Q151-E158; S164-L168; I170-K176; A181-N193; V196-N205; E211-R215; P244-L247; O250-Y253; P274-N286
	Beta-sheets	S2-V8; V11-K18; L23-H28; H49-D54; T92-H96; K116-A119; V231-L262
	Loops	M1; N9-G10; G19-E22; G29-F33; N46-F48; L55-E71; G87-C91; D97; Y110; V114-Q115; F120-P125; N135; K150; R159-F162; V169; G177-T180; G194-S195; L206-T210; R216-P230; N237-M243; D248-G249; V254-N256; A263-K273; K287
Sibe-EH- 5NG7	Active site	D101, Y148, Y209, D241, H270
	Buried amino acids	L5, E8, V10, V12, I15, M17-V20, G25, L27-R42, Q44-I45, L48-A49, F52-N63, T65, P68, Y74, L76, L79-A80, D82-L84, L86-I87, L90, E92, A95-A112, N114, A117-V118, K120-P129, T136, S139-L140, L143-Q144, S146-F152, I157-P158, K160-L162, F169-L170, M173-L174, S177-F178, L184, D188-L189, Y192-V193, A195-W196, A201-L202, S204-L213, F219, K222, F226, I229, V231-G238, D241, A243-I244, K246, L248-I249, M252-E2…
	Surface amino acids	N2-M4; K6-H7; Y9; K11; N13-G14; K16; T21-K24; K26; F43; P46-A47; K50-H51; E64; D66-K67; E69-N73; R75; D77-L78; K81; G85; K88-A89; G91; E93-H94; F113; P115-Q116; E119; K130-R135; K137-N138; R141-Q142; K145; Q153-N156; E159; S163-A168; K171-N172; I175-Q176; V179-L183; T185-E187; R190-I191; D194; S197-G200; T203; N214-I218; S220-E221; T223-V225; P227-K228; K230; E239-K240; V242; S245; D247; V250-N25…
	Main domain	M1-P127; E221-I293
	Cap domain	H128-S220
	Cap-loop	F178-T185
	NC-loop	N114-P127
	Alpha-helices	W38-A49; L76-L90; W102-A117; P129-Q153; I157-S163; A168-S177; E186-S197; A201-I218; K246-I249; M252-F255; P277-L289
	Beta-sheets	K6-V12; I15-Q22; L27-H32; R53-P57; V96-H100; K120-L124; T233-G238; Y260-F265
	Loops	N2-L5; N13-G14; G23-K26; G33-F37; K50-F52; D58-R75; G91-A95; D101; N114; V118-E119; N125-H128; S139; V154-N156; R164-F167; F178-T185; K198-G200; N214; F219-P232; E239-S245; V250-N251; I256-P259; P266-E276; K290-I293
CH65-EH - 5NFQ	Active site	D102, Y150, Y209, D249, H277
	Buried amino acids	A9, P11, I14, L16-G22, A26, V28-R43, Q45-I46, F49-S50, F53-R64, S66, P69, Y75, P77, L80-I81, D83-F85, L87-A89, L91, I93, F96-L113, G115, R119-V120, R122-P131, I133-F134, L138-Y139, V143, E146-F154, A158-N159, L162-V163, G167, L171-L172, K174-V176, W178, M184, E188-R189, L192-L193, W196, A201-P213, M219, P222-F223, V225, T230, L234, L237, I239-A246, D249, A251-L252, P254, N256-L257, L260, I263-I26…
	Surface amino acids	M1-V8; L10; N12-G13; H15; P23-D25; P27; H44; R47-H48; D51-R52; G65; S67-K68; Q70-A74; T76; D78-K79; G82; L86; D89-T90; G92; G94-S95; G114; Q116-L118; E121; A132; Q135-L137; T140-P142; Q144-R145; R155-P157; D160-A161; K164-H166; L168-G170; M173; K177; D179-A183; E185-E187; D190-Q191; R194-D195; Q197-D200; I214-T218; D220-A221; K224; P226-Y229; P231-Q233; P235-R236; T238; L247-D248; L250; P253; E25…
	Main domain	M1-A132; P213-H298
	Cap domain	I133-S212
	Cap-loop	Q175-Q185
	NC-loop	Q115-I133
	Alpha-helices	H39-F49; P77-L91; W103-G115; F134-T140; P142-R155; P157-H166; L168-K174; P186-Q197; H199-A211; P254-I263; P284-L295
	Beta-sheets	K6-L10; G13-E21; V28-H33; R54-P58; T97-H101; R122-A126; T241-A246; L267-V272
	Loops	M1-L5; P11-N12; G22-P27; G34-S38; S50-F53; D59-T76; G92-F96; D102; Q116-E121; N127-I133; H141; D156; G167; E175-E185; N198; S212-P240; L247-P253; E258-G259; I264-P266; P273A283; A296-H298
