# Supplementary material for: Evolution of tunnels in α/β-hydrolase fold proteins—What can we learn from studying epoxide hydrolases?
Source: PLoS Comput Biol. 2022 May 17;18(5):e1010119. doi: 10.1371/journal.pcbi.1010119 (PMC9140254; doi:10.1371/journal.pcbi.1010119)
Supplement: S2 Table — Negative values indicate compartments with lower variability and positive values indicate compartments with higher variability in comparison to the remaining positions in the trimmed MSA. Differences in median distances values that are marked bold passed the statistical significance of the Epps-Singleton two-sample test (p-value <0.05). (XLSX) [file pcbi.1010119.s002.xlsx]

## Sheet: Arkusz1
Compartment	msEH	hsEH	StEH1	TrEH	bmEH	Sibe-EH	CH65-EH
Active site	-0.462	-0.462	-0.462	-0.462	-0.462	-0.462	-0.462
Buried amino acids	-0.066	-0.091	-0.113	-0.026	-0.087	-0.095	-0.080
Surface amino acids	0.207	0.207	0.197	0.189	0.219	0.234	0.219
Main domain	0.074	0.079	0.015	0.080	0.049	0.018	0.043
Cap domain	0.111	0.095	0.128	0.108	0.131	0.164	0.144
Cap-loop	0.082	0.043	0.111	0.100	0.094	0.226	0.162
NC-loop	0.081	0.081	0.081	0.081	0.050	0.004	-0.007
Helices	0.117	0.109	0.106	0.126	0.112	0.109	0.091
Loops	0.052	0.055	0.054	0.037	0.055	0.097	0.110
Strands	0.007	-0.008	-0.014	-0.002	-0.011	-0.006	-0.015
