# Supplementary material for: Evolution of tunnels in α/β-hydrolase fold proteins—What can we learn from studying epoxide hydrolases?
Source: PLoS Comput Biol. 2022 May 17;18(5):e1010119. doi: 10.1371/journal.pcbi.1010119 (PMC9140254; doi:10.1371/journal.pcbi.1010119)
Supplement: S3 Table — (XLSX) [file pcbi.1010119.s003.xlsx]

## Sheet: Arkusz1
CRank	MDRank	Name
msEH - 1CQZ (resolution 2.80 Å)
1	1	Tc/m1
2	2	Tm1
3	6	Tcap4
4	5	Tm2
5	3	Tm3
6	9	Tside
hsEH - 1S8O (resolution 2.60 Å)
1	2	Tc/m1
2	1	Tm1
3	8	Tg
4	15	Tc/m2
5	5	Tm5
6	16	Tcap4
7	9	Tcap2
8(9)*	14	Tm3
StEH1 - 2CJP (resolution 1.95 Å)
1	1	Tm1
2	3	Tc/m1
3	2	Tm2
4	12	Tcap3
5	7	Tcap6
6	16	Tc/m_back
7	9	Tcap5
TrEH - 5URO (resolution 1.70 Å)
1	1	Tc/m1
2	2	Tm1
3	3	Tcap4
4	4	Tside
5	6	Tm5
7	13	Tback
bmEH - 4NZZ (resolution 1.75 Å)
2(1)**	1	Tc/m1
3	3	Tc/m_back
4	4	Tcap7
Sibe-EH - 5NG7 (resolution 1.37 Å)
1	1	Tc/m1
2	3	Tc/m3
3	9	Tc/m_back
4	6	Tcap4
5	12	Tc/m2
6	13	Tside
CH65-EH - 5NFQ (resolution 1.60 Å)
1	2	Tc/m2
2	1	Tc/m_back
3	5	Tc/m_side
(*) - two tunnels identified in the crystal structure of hsEH (8th and 9th) correspond to the 14th tunnel identified during the MD simulation. We chose the 8th tunnel from the crystal structure due to the higher similarity rate.
(**) - two tunnels identified in the crystal structure of bmEH (1st and 2nd) corresponded to the 1st tunnel identified during the MD simulation. We chose the 2nd tunnel from the crystal structure due to the higher similarity rate.
