# Supplementary material for: Evolution of tunnels in α/β-hydrolase fold proteins—What can we learn from studying epoxide hydrolases?
Source: PLoS Comput Biol. 2022 May 17;18(5):e1010119. doi: 10.1371/journal.pcbi.1010119 (PMC9140254; doi:10.1371/journal.pcbi.1010119)
Supplement: S4 Table — (XLSX) [file pcbi.1010119.s004.xlsx]

## Sheet: Arkusz1
CRank	MDRank	Name	CR max bottleneck	MD max bottleneck
msEH - 1CQZ (resolution 2.80 Å)
1	1	Tc/m1	2.1	3.2
2	2	Tm1	2.0	3.1
3	6	Tcap4	1.1	1.9
4	5	Tm2	1.0	2.2
5	3	Tm3	1.0	2.4
6	9	Tside	1.0	1.2
hsEH - 1S8O (resolution 2.60 Å)
1	2	Tc/m1	1.6	2.7
2	1	Tm1	1.8	2.9
3	8	Tg	1.1	1.9
4	15	Tc/m2	1.3	2.0
5	5	Tm5	1.2	1.8
6	16	Tcap4	1.1	1.3
7	9	Tcap2	1.0	1.7
8	14	Tm3	0.9	1.1
StEH1 - 2CJP (resolution 1.95 Å)
1	1	Tm1	1.8	3.1
2	3	Tc/m1	1.4	2.1
3	2	Tm2	1.8	2.7
4	12	Tcap3	1.1	1.4
5	7	Tcap6	1.0	1.4
6	16	Tc/m_back	1.1	1.3
7	9	Tcap5	0.9	1.4
TrEH - 5URO (resolution 1.70 Å)
1	1	Tc/m1	2.4	2.9
2	2	Tm1	1.5	2.7
3	3	Tcap4	1.3	2.0
4	4	Tside	1.0	2.3
5	6	Tm5	0.9	1.8
7	13	Tback	0.9	1.1
bmEH - 4NZZ (resolution 1.75 Å)
2	1	Tc/m1	1.9	2.7
3	3	Tc/m_back	1.1	1.9
4	4	Tcap7	0.9	1.2
Sibe-EH - 5NG7 (resolution 1.37 Å)
1	1	Tc/m1	1.9	2.5
2	3	Tc/m3	1.1	1.9
3	9	Tc/m_back	1.2	1.2
4	6	Tcap4	1.1	1.7
5	12	Tc/m2	0.9	1.4
6	13	Tside	0.9	1.2
CH65-EH - 5NFQ (resolution 1.60 Å)
1	2	Tc/m2	1.4	2.3
2	1	Tc/m_back	1.6	2.5
3	5	Tc/m_side	1.2	1.5
