# Supplementary material for: Evolution of tunnels in α/β-hydrolase fold proteins—What can we learn from studying epoxide hydrolases?
Source: PLoS Comput Biol. 2022 May 17;18(5):e1010119. doi: 10.1371/journal.pcbi.1010119 (PMC9140254; doi:10.1371/journal.pcbi.1010119)
Supplement: S5 Table — (XLSX) [file pcbi.1010119.s005.xlsx]

## Sheet: Arkusz1
MDRank	Name	Tunnel-lining residues	Tunnel-lining residues without the surface residues	Surface tunnel-lining residues
1	Tc/m1	F265, P266, D333, Y381, F385, S405, F406, R408, F415, I416, V418, Y465, D495, I496, V497, H524, W524	F265, P266, D333, Y381, F385, F406, V418, Y465, D495, V497, H524, W524	S405, R408, F415, I416, I496
2	Tm1	F265, P266, H332, D333, W334, V337, N357, T358, P359, F360, M361, P362, P363, D364, V367, S368, P369, M370, V372, I373, I376, F379, Y381, Q382, F385, F406, I416, V418, Y465, T468, W472, V497, L498, M502, H523, W524	F265, P266, H332, D333, W334, V337, N357, T358, P359, F360, M361, P362, D364, V367, I373, I376, F379, Y381, Q382, F385, F406, V418, Y465, T468, W472, V497, L498, M502, H523, W524	P363, S368, P369, M370, V372, I416
5	Tm2	F265, P266, M308, H322, D333, W334, V337, W340, N341, L344, F345, T358, P359, F360, M361, P362, P363, D364, P369, V372, I373, F379, Y381, Q382, F385, F406, I416, V418, Y465, T468, N471, W472, W474, S475, C476, K477, G478, L479, G480, R481, K482, I483, V497, L498, M502, K508, W509, H523, W524	F265, P266, M308, H322, D333, W334, V337, W340, N341, L344, T358, P359, F360, M361, P362, D364, I373, F379, Y381, Q382, F385, F406, V418, Y465, T468, W472, C476, G480, I483, V497, L498, M502, W509, H523, W524	F345, P363, P369, V372, I416, N471, W474, S475, K477, G478, L479, R481, K482, K508
3	Tm3	G264, F265, P266, E267, H332, D333, W334, C337, L356, N357, T358, P359, F379, Y381, Q382, F385, F406, F415, I416, V418, I427, Y465, M489, V490, T491, A492, E493, K494, D495, I496, V497, L498, R499, P500, E501, M502, S503, K504, R515, H517, C521, G522, H523, W524	G264, F265, P266, E267, H332, D333, W334, C337, L356, N357, T358, P359, F379, Y381, Q382, F385, F406, V418, I427, Y465, M489, V490, T491, A492, D495, V497, L498, P500, M502, S503, R515, C521, G522, H523, W524	F415, I416, E493, K494, I496, R499, E501, K504, H517
9	Tside	G264, F265, P266, E267, S268, F270, S271, W272, R273, Y274, H332, D333, W334, V337, L356, N357, T358, P359, Y381, Q382, F385, F406, F407, R408, I416, V418, K439, I440, T441, T442, E445, I446, Y449, Y465, D495, I496, V497, L498, G522, H523, W524, T525, Q526, I527, E528	G264, F265, P266, E267, S268, F270, S271, W272, H332, D333, W334, V337, L356, N357, T358, P359, Y381, Q382, F385, F406, F407, V418, I440, T441, E445, I446, Y449, Y465, D495, V497, L498, G522, H523, W524, T525, Q526, I527, E528	R273, Y274, R408, I416, K439, T442, I496
6	Tcap4	G264, F265, P266, M308, H332, D333, W334, V337, N357, T358, P359, F360, M361, P362, P363, S368, P369, M370, V372, I373, R374, F379, Y381, Q382, L383, F385, Q386, F406, I416, V418, W464, Y465, R466, N467, T468, E469, R470, N471, W472, D495, I496, V497, L498, M502, H523, W524	G264, F265, P266, M308, H332, D333, W334, V337, N357, T358, P359, F360, M361, P362, I373, F379, Y381, Q382, L383, F385, F406, V418, W464, Y465, N467, T468, W472, D495, V497, L498, M502, H523, W524	P363, S368, P369, M370, V372, R374, Q386, I416, R466, E469, R470, N471, I496
