# Supplementary material for: Evolution of tunnels in α/β-hydrolase fold proteins—What can we learn from studying epoxide hydrolases?
Source: PLoS Comput Biol. 2022 May 17;18(5):e1010119. doi: 10.1371/journal.pcbi.1010119 (PMC9140254; doi:10.1371/journal.pcbi.1010119)
Supplement: S6 Table — (XLSX) [file pcbi.1010119.s006.xlsx]

## Sheet: Arkusz1
MDRank	Name	Tunnel-lining residues	Tunnel-lining residues without the surface residues	Surface tunnel-lining residues
2	Tc/m1	F267, P268, D335, W336, Y383, Q384, F387, S407, L408, F409, R410, A411, S412, S415, V416, L417, S418, M419, Y466, K495, D496, F497, V498, L499, G523, H524, W525	F267, P268, D335, W336, Y383, Q384, F387, L408, F409, V416, M419, Y466, D496, V498, L499, G523, H524, W525	S407, R410, A411, S412, S415, L417, S418, K495, F497
15	Tc/m2	G266, F267, P268, H334, D335, W336, V380, F381, Y383, Q384, F387, S407, L408, F409, R410, A411, S412, D413, E414, S415, V416, L417, S418, M419, H420, K421, V422, A425, L428, V430, N431, S432, Y466, D496, F497, V498, L499, H524, W525	G266, F267, P268, H334, D335, W336, F381, Y383, Q384, F387, L408, F409, V416, M419, V422, A425, L428, S432, Y466, D496, V498, L499, H524, W525	V380, S407, R410, A411, S412, D413, E414, S415, L417, S418, H420, K421, V430, N431, F497
8	Tg	G266, F267, P268, D335, W336, P379, V380, F381, D382, Y383, Q384, F387, L408, S415, L417, S418, M419, H420, Y466, D496, F497, V498, L499, H524, W525	G266, F267, P268, D335, W336, F381, D382, Y383, Q384, F387, L408, M419, Y466, D496, V498, L499, H524, W525	P379, V380, S415, L417, S418, H420, F497
1	Tm1	F267, P268, D335, W336, M339, T360, P361, I363, P371, S374, I375, F381, Y383, Q384, L408, M419, Y466, M469, F497, V498, L499, M503, H524, W525	F267, P268, D335, W336, M339, T360, P361, I363, I375, F381, Y383, Q384, L408, M419, Y466, M469, V498, L499, M503, H524, W525	P371, S374, F497
14	Tm3	F267, P268, D335, W336, M339, N359, T360, P361, I363, P381, Y383, Q384, L408, M419, Y466, M469, M490, V491, T492, A493, E494, K495, D496, P497, V498, L499, V500, P501, Q502, M503, S504,H524, W525	F267, P268, D335, W336, M339, N359, T360, P361, I363, P381, Y383, Q384, L408, M419, Y466, M469, M490, V491, T492, A493, D496, V498, L499, V500, P501, M503, S504,H524, W525	E494, K495, F497, Q502
9	Tcap2	F267, P268, D335, W336, Y383, Q384, Y386, F387, A393, E396, L397, E398, Q399, N400, R403, T404, L408, L417, M419, G427, L428, P429, V430, S432, F459, L463, Y466, D496, F497, V498, L499, H524, W525	F267, P268, D335, W336, Y383, Q384, Y386, F387, A393, E396, L397, T404, L408, M419, L428, P429, S432, F459, L463, Y466, D496, V498, L499, H524, W525	E398, Q399, N400, R403, L417, G427, V430, F497
16	Tcap4	D335, Q384, M339, L372, I375, Y383, Q384, Q388, Y466, M469, V498, L499, H524	D335, Q384, M339, L372, I375, Y383, Q384, Q388, Y466, M469, V498, L499, H524	-
