# Supplementary material for: Evolution of tunnels in α/β-hydrolase fold proteins—What can we learn from studying epoxide hydrolases?
Source: PLoS Comput Biol. 2022 May 17;18(5):e1010119. doi: 10.1371/journal.pcbi.1010119 (PMC9140254; doi:10.1371/journal.pcbi.1010119)
Supplement: S7 Table — (XLSX) [file pcbi.1010119.s007.xlsx]

## Sheet: Arkusz1
MDRank	Name	Tunnel-lining residues	Tunnel-lining residues without the surface residues	Surface tunnel-lining residues
3	Tc/m1	F33, P34, D105, W106, L109, S129, V130, L145, Y149, H153, Y154, I155, I180, P186, A187, P188, F189, Y235, D265, L266, V267, Y268, H269, I270, P271, H300, F301	F33, P34, D105, W106, L109, S129, V130, L145, Y149, H153, Y154, I155, I180, Y235, D265, V267, Y268, I270, H300, F301	P186, A187, P188, F189, L266, H269, P271
16	Tc/m_back	F33, P34, G61, Y62, L70, D105, Y154, F158, F168, V176, L177, I180, P189, F191, F223, H226, G227, F228, T229, G230, A231, V232, Y235, L266, V267, H300, H301	F33, P34, G61, Y62, D105, Y154, F158, F168, V176, L177, I180, F191, F223, F228, G230, A231, V232, Y235, V267, H300, H301	L70, P189, H226, G227, T229, L266
1	Tm1	F33, P34, D105, W106, L109, S129, V130, H131, F132, S133, K134, N136, V141, G144, L145, I148, H153, Y154, I155, F158, I180, P189, Y235, L238, D265, L266, V267, I270, P271, A273, H300, F301	F33, P34, D105, W106, L109, S129, V130, H131, F132, S133, N136, V141, L145, H153, Y154, I155, F158, I180, Y235, L238, D265, V267, I270, A273, H300, F301	K134, G144, I148, P189, L266, P271
12	Tcap3	F33, P34, D105, Y154, F158, I164, E165, F168, A169, V176, I180, F189, F191, G227, F228, V232, Y235, L266, V267, H300, F301	F33, P34, D105, Y154, F158, I164, F168, V176, I180, F191, F228, V232, Y235, V267, H300, F301	E165, A169, F189, G227, L266
9	Tcap5	F33, P34, D105, W106, Y154, I155, F158, F168, S175, V176, K178, L179, I180, L181, T182, Y183, R184, F189, F191, L197, I200, P201, D202, A203, V205, Y235, L266, V267, H300, F301	F33, P34, D105, W106, Y154, I155, F158, F168, V176, L179, I180, L181, F191, L197, I200, P201, Y235, V267, H300, F301	S175, K178, T182, Y183, R184, F189, D202, A203, V205, L266
7	Tcap6	F33, P34, D105, W106, Y154, K178, I180, L181, T182, Y183, R184, D185, F189, A203, V205, L207, S208, S209, W210, L211, S212, E213, L216, Y235, D265, L266, V267, A299, H300, F301, E305	F33, P34, D105, W106, Y154, I180, L181, W210, L211, L216, Y235, D265, V267, A299, H300, F301, E305	K178, T182, Y183, R184, D185, F189, A203, V205, L207, S208, S209, S212, E213, L266
