# Supplementary material for: Evolution of tunnels in α/β-hydrolase fold proteins—What can we learn from studying epoxide hydrolases?
Source: PLoS Comput Biol. 2022 May 17;18(5):e1010119. doi: 10.1371/journal.pcbi.1010119 (PMC9140254; doi:10.1371/journal.pcbi.1010119)
Supplement: S8 Table — (XLSX) [file pcbi.1010119.s008.xlsx]

## Sheet: Arkusz1
MDRank	Name	Tunnel-lining residues	Tunnel-lining residues without the surface residues	Surface tunnel-lining residues
1	Tc/m1	W46, P47, D116, Y167, M193, F205, T207, D286, N287, A288, L289, H313, W314	W46, P47, D116, Y167, M193, F205, D286, A288, L289, H313, W314	T207, N287
2	Tm1	T46, P47, D116, W117, A120, T141, H144, F165, Y167, Q168, M193, F205, T207, Y252, A288, L289, H313, W314	T46, P47, D116, W117, A120, T141, H144, F165, Y167, Q168, M193, F205, Y252, A288, L289, H313, W314	T207
6	Tm5	G45, T46, P47, T88, L89, K90, S91, H115, D116, W117, G118, G119, A120, V121, V122, W123, R124, T125, A126, Y127, Y128, H129, P130, V136, 138, C140, T141, P142, L143, H144, P145, L146, S147, L153, M162, N164, F165, Y167, Q168, L171, M193, F205, T207, W251, Y252, R255, L257, N258, A259, K260, D261, E262, M263, D264, R265, A266, P270, P271, L272, R273, F274, E275, M276, D286, N287, A288, L289, M293,…	G45, T46, P47, T88, L89, K90, S91, H115, D116, W117, G118, G119, A120, V121, V122, W123, R124, T125, A126, Y127, H129, V136, 138, C140, T141, P142, L143, H144, P145, L153, M162, N164, F165, Y167, Q168, L171, M193, F205, W251, Y252, R255, A259, M263, P271, F274, M276, D286, A288, L289, M293, F300, Y301, H313, W314	Y128, P130, L146, S147, T207, L257, N258, K260, D261, E262, D264, R265, A266, P270, L272, R273, E275, N287
4	Tside	G45, T46, P47, D48, G52, R54, H115, D116, Y167, M193, F194, F205, L224, L225, Y233, A288, H313, W314, L316, T317	G45, T46, P47, D48, G52, R54, H115, D116, Y167, M193, F194, F205, L224, L225, Y233, A288, H313, W314, L316, T317	-
13	Tback	E16, T17, K18, Q19, I20, K23, T24, T25, S26, Y27, L29, V41, L42, V43, H44, G45, W46, P47, D48, W53, V68, A69, P70, N71, M72, L73, Y75, T78, N86, F87, T88, L89, S91, V92, S93, A94, D95, I96, A97, E98, L99, A100, S102, F103, H115, D116, W117, G118, G119, A120, V121, R124, C140, T141, P142, L143, H144, P145, S147, Y150, L153, M162, N164, F165, Y167, Q168, L171, M193, F205, T207, G247, P248, N250, W2…	E16, T17, K18, Q19, I20, K23, T24, T25, S26, Y27, L29, V41, L42, V43, H44, G45, W46, P47, D48, W53, V68, A69, P70, N71, M72, L73, Y75, T78, N86, F87, T88, L89, S91, V92, S93, A94, D95, I96, A97, E98, L99, A100, F103, H115, D116, W117, G118, G119, A120, V121, R124, C140, T141, P142, L143, H144, P145, Y150, L153, M162, N164, F165, Y167, Q168, L171, M193, F205, G247, P248, N250, W251, Y252, R253, T2…	S102, S147, T207, N258, E262, N287
3	Tcap4	T46, P47, L89, D116, W117, G118, G119, A120, T141, P142, H144, Y150, P152, L153, E154, M162, N164, F165, Y167, Q168, L169, L171, K172, M193, F205, T207, W251, Y252, R253, T254, R255, E256, N258, D286, A288, L289, M293, H313, W314	T46, P47, L89, D116, W117, G118, G119, A120, T141, P142, H144, Y150, L153, M162, N164, F165, Y167, Q168, L169, L171, M193, F205, W251, Y252, R253, T254, R255, E256, D286, A288, L289, M293, H313, W314	P152, E154, K172, T207, N258
