# Supplementary material for: Evolution of tunnels in α/β-hydrolase fold proteins—What can we learn from studying epoxide hydrolases?
Source: PLoS Comput Biol. 2022 May 17;18(5):e1010119. doi: 10.1371/journal.pcbi.1010119 (PMC9140254; doi:10.1371/journal.pcbi.1010119)
Supplement: S9 Table — (XLSX) [file pcbi.1010119.s009.xlsx]

## Sheet: Arkusz1
MDRank	Name	Tunnel-lining residues	Tunnel-lining residues without the surface residues	Surface tunnel-lining residues
1	Tc/m1	F30, P31, D32, D97, W98, A141, Y144, F148, L168, V169, Y203, D239, P240, T241, F242, H267	F30, P31, D32, D97, W98, A141, Y144, F148, L168, V169, Y203, D239, T241, F242, H267	P240
3	Tc/m_back	F30, P31, E71, I72, D97, W98, G101, G122, P123, F128, Y144, m145, L168, Y203, N205, L206, K207, R216, L219, F220, P221, T241, F242, H267	F30, P31, E71, I72, D97, W98, G101, G122, P123, F128, Y144, m145, L168, Y203, N205, L206, K207, F220, T241, F242, H267	R216, L219, P221
4	Tcap7	H28, G29, F30, P31, D32, F33, S34, I35, I36, W37, R38, G57, Y58, N59, K63, H96, D97, W98, Y144, M145, F148, Q154, M157, F158, F162, L165, L168, V169, I170, P172, G173, Y178, L179, T180, D182, D183, B184, Q185, A186, Y187, M188, N189, S190, W191, E192, N193, G194, S195, V196, L197, S198, M199, Y203, D239, P240, T241, F242, S266, H267, A268, Q270, H271, E272	H28, G29, F30, P31, D32, F33, S34, I35, I36, W37, R38, G57, Y58, N59, K63, H96, D97, W98, Y144, M145, F148, Q154, M157, F162, L165, L168, V169, P172, G173, L179,182, D183, B184, A186, Y187, M188, W191, S195, V196, S198, M199, Y203, D239, T241, F242, S266, H267, A268, Q270, H271, E272	E158, I170, Y178, T180, D182, Q185, N189, S190, E192, N193, G194, L197, P240
