# Supplementary material for: Evolution of tunnels in α/β-hydrolase fold proteins—What can we learn from studying epoxide hydrolases?
Source: PLoS Comput Biol. 2022 May 17;18(5):e1010119. doi: 10.1371/journal.pcbi.1010119 (PMC9140254; doi:10.1371/journal.pcbi.1010119)
Supplement: S10 Table — (XLSX) [file pcbi.1010119.s010.xlsx]

## Sheet: Arkusz1
MDRank	Name	Tunnel-lining residues	Tunnel-lining residues without the surface residues	Surface tunnel-lining residues
1	Tc/m1	F34, P35, D101, W102, K145, W147, Y148, F152, M173, L174, Q176, S177, Y209, D241, V242, A243, I244, H270, W271	F34, P35, D101, W102, W147, Y148, F152, M173, L174, S177, Y209, D241, A243, I244, H270, W271	K145, Q176, V242
12	Tc/m2	F34, P35, D101, W147, Y148, F152, L162, F169, L170, N172, M173, L174, S177, Y209, V242, A243, I244, H270, W271	F34, P35, D101, W147, Y148, F152, L162, F169, L170, M173, L174, S177, Y209, A243, I244, H270, W271	N172, V242
3	Tc/m3	F34, P35, H100, D101, W102, Y148, F152, M173, L174, Q176, S177, F178, V179, Y209, K240, D241, V242, A243, I244, C268, F269, H270, W271, E275	F34, P35, H100, D101, W102, Y148, F152, M173, L174, S177, F178, Y209, D241, A243, I244, C268, F269, H270, W271, E275	Q176, V179, K240, V242
9	Tc/m_back	G33, F34, P35, L76, D101, W102, I105, N125, A126, P127, H128, P129, K130, A131, Y132, M133, T134, R135, T136, K137, N138, Q142, L143, K145, S146, Y148, V149, F150, F152, M173, S177, Y208, Y209, N212, L213, N214, D216, I217, I218, F219, S220, E221, K222, T223, V224, D241, V242, A243, I244, L248, H270, W271	G33, F34, P35, L76, D101, W102, I105, N125, A126, P127, H128, P129, T136, L143, S146, Y148, V149, F150, F152, M173, S177, Y208, Y209, N212, L213, D216, I217, F219, K222, D241, A243, I244, L248, H270, W271	K130, A131, Y132, M133, T134, R135, K137, N138, Q142, K145, N214, D216, I217, I218, S220, E221, T223, V224, V242
13	Tside	G33, F34, P35, D36, Y39, V40, R42, F43, H100, D101, W102, Y148, F152, L170, K171, N172, M173, L174, I175, S177, F178, D182, L183, L184, T185, D188, L189, Y192, W196, Y209, D241, V242, A243, I244, H270, W271, Q273, L274, E275, P277	G33, F34, P35, D36, Y39, V40, R42, F43, H100, D101, W102, Y148, F152, L170, M173, L174, S177, F178, L184, D188, L189, Y192, W196, Y209, D241, A243, I244, H270, W271, Q273, E275, P277	K171, N172, I175, D182, L183, T185, V242, L274
6	Tcap4	F34, P35, D101, W102, I105, N125, A126, P127, Y132, T136, K137, Q142, L143, K145, S146, W147, Y148, V149, F150, Q153, M173, S177, Y209, L213, N214, P215, I218, F219, D241, V242, A243, I244, L248, H270, W271	F34, P35, D101, W102, I105, N125, A126, P127, T136, L143, S146, W147, Y148, V149, F150, M173, S177, Y209, L213, F219, D241, A243, I244, L248, H270, W271	Y132, K137, Q142, K145, Q153, N214, P215, I218, V242
