# Supplementary material for: Evolution of tunnels in α/β-hydrolase fold proteins—What can we learn from studying epoxide hydrolases?
Source: PLoS Comput Biol. 2022 May 17;18(5):e1010119. doi: 10.1371/journal.pcbi.1010119 (PMC9140254; doi:10.1371/journal.pcbi.1010119)
Supplement: S12 Table — Negative values indicate compartments with lower variability and positive values indicate compartments with higher variability than the remaining positions of the trimmed MSA. Table consists of: the MD simulation tunnel ranking (MDRank), tunnel name, its average length, number of tunnel-lining residues, number of tunnel-lining residues without the surface residues, number of surface tunnel-lining residues, and the last three columns comprise of the differences between the median distances of particular tunnel-lining residues and the remaining positions of the trimmed MSA: median distances of tunnel-lining residues (7th column), median distances of the tunnel-lining residues without the surface residues (8th column), and median distances of the surface tunnel-lining residues (9th column). Differences between median distances values that are marked bold passed the statistical significance of the Epps-Singleton two-sample test (p-value <0.05). Hyphen (-) indicates that there were no surface residues. NA means that the number of surface residues was insufficient to obtain the p-value median distance of the Epps–Singleton two-sample test. (XLSX) [file pcbi.1010119.s012.xlsx]

## Sheet: Arkusz1
MDRank	Name	Average length [Å]	Number of tunnel-lining residues	Number of tunnel-lining residues without the surface residues	Number of surface tunnel-lining residues	Tunnel-lining residues	Tunnel-lining residues without the surface residues	Surface tunnel-lining residues
msEH
1	Tc/m1	14	17	12	5	-0.307	-0.417	0.178
2	Tm1	19	36	30	6	-0.014	-0.079	0.105
5	Tm2	33	49	35	14	0.070	-0.028	0.125
3	Tm3	20	44	35	9	-0.049	-0.165	0.226
9	Tside	32	45	38	7	-0.086	-0.192	0.125
6	Tcap4	29	46	33	13	-0.014	-0.102	0.085
hsEH
2	Tc/m1	13	27	18	9	-0.217	-0.321	0.169
15	Tc/m2	21	39	24	15	-0.218	-0.349	0.121
8	Tg	13	25	18	7	-0.296	-0.357	0.029
1	Tm1	14	24	21	3	-0.053	-0.189	0.204
14	Tm3	30	33	29	4	-0.031	-0.084	0.223
5	Tm5	34	54	38	16	0.071	-0.053	0.197
9	Tcap2	23	33	25	8	-0.027	-0.183	0.166
16	Tcap4	25	13	12	1	0.040	-0.084	0.159
StEH1
3	Tc/m1	16	27	20	7	-0.031	-0.135	0.014
16	Tc/m_back	31	27	21	6	-0.138	-0.197	-0.004
1	Tm1	13	32	26	6	-0.009	-0.056	0.199
2	Tm2	21	33	25	8	0.063	-0.027	0.174
12	Tcap3	24	21	16	5	-0.065	-0.184	-0.046
9	Tcap5	29	30	20	10	0.001	-0.224	0.174
7	Tcap6	28	31	17	14	0.045	-0.273	0.147
TrEH
1	Tc/m1	5	13	11	2	-0.216	-0.378	0.218
2	Tm1	14	18	17	1	-0.132	-0.189	0.139(NA)
6	Tm5	32	72	54	18	0.017	-0.030	0.216
4	Tside	24	20	20	0	-0.201	-0.201	-
13	Tback	52	89	83	6	-0.037	-0.049	0.243
3	Tcap4	28	39	34	5	-0.031	-0.071	0.067
bmEH
1	Tc/m1	6	16	15	1	-0.343	-0.378	0.297(NA)
3	Tc/m_back	27	24	21	3	-0.037	-0.031	-0.042
4	Tcap7	35	63	50	13	-0.034	-0.082	0.114
Sibe-EH
1	Tc/m1	10	19	16	3	-0.215	-0.343	0.200
12	Tc/m2	18	19	17	2	-0.090	-0.187	0.288
3	Tc/m3	13	24	20	4	-0.203	-0.292	0.277
9	Tc/m_back	30	52	33	19	0.082	-0.076	0.188
13	Tside	27	40	32	8	-0.097	-0.219	0.225
6	Tcap4	22	35	26	9	0.009	-0.053	0.194
CH65-EH
2	Tc/m2	12	14	11	3	-0.129	-0.216	0.178
5	Tc/m_side	24	23	15	8	-0.011	-0.203	0.243
1	Tc/m_back	19	41	36	5	-0.032	-0.093	0.088
