# Supplementary material for: Evolution of tunnels in α/β-hydrolase fold proteins—What can we learn from studying epoxide hydrolases?
Source: PLoS Comput Biol. 2022 May 17;18(5):e1010119. doi: 10.1371/journal.pcbi.1010119 (PMC9140254; doi:10.1371/journal.pcbi.1010119)
Supplement: S13 Table — Surface amino acids are in italics. Active site residues are marked by an asterisks (*). (XLSX) [file pcbi.1010119.s013.xlsx]

## Sheet: Arkusz1
StEH1 -Tm1 tunnel		hsEH - Tc/m1 tunnel		bmEH - Tc/m_back tunnel
amino acid	Schneider entropy	amino acid	Schneider entropy	amino acid	Schneider entropy
F33	0.123	F267	0.123	F30	0.123
P34	<0.001	P268	<0.001	P31	<0.001
D105*	0.041	D335*	0.041	E71	0.645
W106	0.057	W336	0.057	I72	0.750
L109	0.596	Y383*	0.037	D97*	0.041
S129	0.417	Q384	0.468	W98	0.057
V130	0.506	F387	0.194	G101	0.560
H131	0.252	L408	0.656	G122	0.506
F132	0.400	S407	0.775	P123	0.252
S133	0.729	F409	0.539	Y128	0.580
K134	0.632	R410	0.675	T144	0.037
N136	0.766	A411	0.666	M145	0.468
V141	0.564	S412	0.618	L168	0.656
G144	0.701	S415	0.207	Y203*	0.032
L145	0.554	V416	0.209	N205	0.601
I148	0.690	L417	0.527	L206	0.776
H153	791	S418	0.215	K207	0.780
Y154*	0.037	M419	0.172	R216	0.598
I155	0.468	Y466*	0.032	L219	0.266
F158	0.194	K495	0.792	F220	0.425
I180	0.656	D496*	0.034	P221	0.455
F189	0.434	F497	0.795	H241	0.473
Y235*	0.032	V498	0.471	F242	0.284
L238	0.776	L499	0.284	H267*	0.045
D265*	0.034	G523	0.437
L266	0.795	H524*	0.045
V267	0.472	W525	0.312
I270	0.560
P271	0.789
A273	0.520
H300*	0.045
F301	0.312
