# Supplementary material for: Evolution of tunnels in α/β-hydrolase fold proteins—What can we learn from studying epoxide hydrolases?
Source: PLoS Comput Biol. 2022 May 17;18(5):e1010119. doi: 10.1371/journal.pcbi.1010119 (PMC9140254; doi:10.1371/journal.pcbi.1010119)
Supplement: S14 Table — (XLSX) [file pcbi.1010119.s014.xlsx]

## Sheet: Arkusz1
	shell_radius	shell_depth	probe_radius	clustering_threshold
1CQZ	4	6	0.9	5
1S8O	4	6	0.9	4
2CJP	4	5	0.9	4
5URO	3	4	0.9	4
4NZZ	4	6	0.9	5
5NG7	4	5	0.9	4
5NFQ	5	5	0.9	4
